# Supplementary material for: Evaluation of Computer-Based Cognitive Training on Mild Cognitive Impairment in Parkinson’s Disease (PD-MCI): Α Review
Source: J Clin Med. 2025 Apr 26;14(9):3001. doi: 10.3390/jcm14093001 (PMC12072483; doi:10.3390/jcm14093001)
Supplement: Supplementary file 1 [file jcm-14-03001-s001.zip]

Archive with 1 entries (1 files):
- jcm-3561896-supplementary.pdf
